# Supplementary material for: Adolescent Tuning of Association Cortex in Human Structural Brain Networks
Source: Cereb Cortex. 2017 Oct 27;28(1):281–94. doi: 10.1093/cercor/bhx249 (PMC5903415; doi:10.1093/cercor/bhx249)
Supplement: Supplementary Data [file bhx249_supplements.zip]

Archive with 1 entries (1 files):
- vasa_et_al_Cerebral_Cortex_Supplementary_Information.pdf
